# Supplementary material for: AI-guided patient stratification improves outcomes and efficiency in the AMARANTH Alzheimer’s Disease clinical trial
Source: Nat Commun. 2025 Jul 17;16:6244. doi: 10.1038/s41467-025-61355-3 (PMC12271323; doi:10.1038/s41467-025-61355-3)
Supplement: Supplementary file 4 — Source Data [file 41467_2025_61355_MOESM4_ESM.xlsx]

## Sheet: Fig1
ADNI 2/GO			ADNI 3
Scalar Projection	Group (1: Clinically Stable, 2: Clinically Declining, 3: Alzheimer's Clinical Syndrome)	Baseline Diagnosis (1: CN)	Scalar Projection	Baseline Diagnosis (1:CN, 3:MCI)
0.855439	2	1	1.36991	1
1.13803	2	1	-0.14568	3
0.765445	2	1	0.130004	3
1.86762	2	1	0.382163	1
1.80946	2	1	0.917371	3
1.69755	2	1	1.61937	3
0.079151	2	1	-0.01598	1
1.08933	2	1	1.2223	1
0.463999	2	1	1.47967	1
1.0008	2	1	0.672198	1
1.14584	2	1	1.77147	3
1.86205	2	1	0.980194	1
0.73931	2	1	1.10534	3
0.544939	2	1	-0.21077	3
0.855417	2	1	0.723629	3
0.728559	2	1	0.650313	3
0.937214	2	1	-0.18413	3
0.674725	2	1	0.446981	3
1.17781	2	1	0.335488	3
1.06694	2	1	0.046776	1
1.47056	2	1	-0.16662	3
1.39207	2	1	0.093317	1
1.68624	2	1	0.056608	3
0.708414	2	1	0.789367	1
0.596081	2	1	1.12775	3
0.633294	2	1	0.959315	3
1.96247	2	1	1.35939	1
0.619885	2	1	2.11971	1
1.07891	2	1	1.60771	3
1.64252	2	1	-0.06769	3
0.679484	2	1	0.389691	1
0.76532	2	1	0.128438	3
1.04063	2	1	0.482538	1
0.963058	2	1	2.08685	1
0.318306	2	1	-0.07234	3
1.3427	2	1	0.089636	1
0.751656	2	1	0.957685	3
0.748783	2	1	0.545967	3
1.08017	2	1	-0.05428	1
1.56157	2	1	0.734708	1
0.715156	2	1	0.040866	3
1.12805	2	1	-0.09051	1
0.823995	2	1	0.075295	1
0.660266	2	1	0.46883	1
0.834012	2	1	0.242039	1
1.41468	2	1	0.661185	1
0.530081	2	1	0.04837	1
1.41308	2	1	0.458361	1
1.01452	2	1	-0.12876	1
1.07522	2	1	0.292184	1
1.24644	2	1	-0.33831	3
1.65075	2	1	-0.10972	1
-0.02707	2	1	0.188529	1
0.432095	2	1	0.481229	1
1.57518	2	1	-0.05916	1
0.926653	2	1	0.126987	3
1.16628	2		1.20509	3
-0.07928	2		0.290809	1
1.07722	2		1.00784	3
0.460729	2		0.374707	1
-0.04694	2		1.1235	1
1.69578	2		-0.15813	1
0.539588	2		0.12819	1
0.481706	2		0.088426	1
1.20807	2		-0.09924	1
1.42135	2		-0.19962	1
1.36206	2		0.313627	3
1.1265	2		0.97353	3
0.423819	2		-0.16966	1
1.48168	2		-0.04667	3
1.05246	2		-0.01287	3
1.05494	2		0.198747	3
0.963713	2		0.575371	3
1.6335	2		0.301546	1
1.77878	2		0.596624	3
0.606586	2		0.135778	3
1.06137	2		0.593439	3
1.32863	2		0.486225	3
2.1256	2		0.078474	1
-0.17564	2		0.037817	1
0.884395	2		1.1799	1
2.37048	2		1.05966	3
1.28896	2		1.42763	3
0.649864	2		0.060728	1
1.22461	2		0.092553	1
1.18564	2		-0.18815	1
1.86956	2		0.510197	1
0.8862	2		-0.13528	1
1.76025	2		0.46567	1
0.993024	2		0.140346	1
0.884235	2		-0.13912	1
0.433854	2		0.262997	1
1.43349	2		0.703604	1
0.416232	2		-0.02522	1
1.38752	2		0.744474	1
-0.10386	2		-0.01596	1
1.09606	2		0.212199	1
1.1116	2		1.70073	1
1.17513	2		0.126071	1
0.325581	2		1.7338	1
1.62133	2		-0.22104	1
1.78242	2		0.089732	1
1.40768	2		0.796452	3
1.03159	2		1.17397	1
1.1574	2		0.736388	1
0.389457	2		1.33237	1
1.40292	2		0.500463	1
0.851246	2		-0.29008	1
1.7701	2		0.00327	1
1.16811	2		-0.36343	3
0.812159	2		1.18889	3
0.28379	2		0.726455	1
0.842191	2		0.347002	1
1.29123	2		1.52375	3
1.35554	2		0.289413	1
1.88277	2
1.79085	2
0.906532	2
1.44172	2
1.02029	2
0.625299	2
0.346526	2
0.801099	2
0.635392	2
1.58171	2
0.682548	2
1.19778	2
0.37641	2
0.897074	2
-0.01013	2
0.776827	2
1.41401	2
0.790366	2
1.41252	2
0.998906	2
1.96784	2
0.882177	2
1.42272	2
0.348907	2
1.36114	2
0.962474	2
0.573272	2
1.52415	2
0.577715	2
2.05015	2
1.87531	2
1.24436	2
1.21232	2
1.3341	2
0.809209	2
0.907471	2
0.658103	2
0.774318	2
0.892933	2
1.54943	2
-0.03509	2
0.024413	1
0.380267	1
0.187544	1
0.555231	1
-0.00702	1
0.174387	1
0.151853	1
-0.03301	1
0.194384	1
0.146944	1
-0.02552	1
0.120787	1
0.305907	1
0.098786	1
0.022482	1
0.509658	1
-0.15498	1
-0.28161	1
-0.32778	1
-0.04302	1
-0.09639	1
-0.06125	1
-0.34181	1
-0.29257	1
0.222597	1
-0.06892	1
-0.27814	1
0.962039	1
0.025798	1
0.018398	1
-0.0744	1
-0.14572	1
-0.12037	1
-0.13754	1
0.114468	1
0.084977	1
-0.17783	1
0.066968	1
0.225811	1
-0.04875	1
0.179693	1
0.179264	1
-0.10947	1
0.643274	1
-0.2545	1
-0.05853	1
0.049175	1
0.162338	1
-0.25963	1
-0.32309	1
-0.16191	1
-0.21224	1
0.061402	1
-0.24237	1
-0.05913	1
-0.09542	1
-0.4035	1
0.046242	1
0.067209	1
0.203287	1
-0.05928	1
-0.14107	1
-0.06235	1
0.744659	1
-0.32851	1
0.133213	1
0.218493	1
-0.17416	1
0.04869	1
0.184568	1
-0.10739	1
0.329841	1
0.275102	1
0.579513	1
-0.30591	1
-0.18554	1
0.019352	1
-0.23792	1
-0.05304	1
0.453057	1
-0.3068	1
0.050672	1
1.18713	1
-0.16892	1
0.527441	1
0.102832	1
0.041649	1
0.118196	1
-0.2953	1
-0.15214	1
0.079676	1
-0.26908	1
0.164799	1
0.080231	1
0.217122	1
0.360893	1
0.675674	1
0.889101	1
0.602901	1
0.005275	1
1.23834	3
1.60727	3
2.06346	3
1.88318	3
1.99237	3
2.60506	3
3.03514	3
2.14373	3
1.19578	3
1.80555	3
1.2869	3
0.983105	3
1.3059	3
1.86141	3
0.464319	3
1.54611	3
1.02964	3
1.97768	3
2.01912	3
1.99526	3
2.32766	3
2.12307	3
1.71889	3
2.0113	3
0.380211	3
2.07694	3
1.59012	3
1.91012	3
2.03482	3
1.78532	3
2.51341	3
0.923108	3
1.96875	3
1.16464	3
1.78026	3
2.24133	3
2.1079	3
1.21658	3
1.6851	3
1.7364	3
1.54387	3
2.00027	3
0.609163	3
1.79407	3
1.85329	3
1.38605	3
1.50173	3
0.541153	3
2.23597	3
1.1419	3
1.08728	3
1.66587	3
1.372	3
2.26789	3
1.14884	3
2.04074	3
1.07158	3
1.23995	3
1.80112	3
2.14875	3
1.07533	3
1.73061	3
2.00841	3
0.933409	3
1.71024	3
1.35258	3
1.86657	3
1.77795	3
1.87923	3
2.07547	3
1.03099	3
1.46206	3
1.48277	3
1.0713	3
1.61975	3
1.53067	3
1.67951	3
1.9042	3
1.62669	3
1.55103	3
1.87889	3
0.765035	3
1.37955	3
1.89333	3
2.58418	3
1.21184	3
2.27446	3
2.28354	3
2.00546	3
0.41533	3
1.41923	3
0.708028	3
2.05879	3
1.51367	3
0.857625	3
1.1527	3
1.48762	3
0.767517	3
2.1457	3
2.05421	3
1.53067	3
1.72855	3
1.22085	3
2.67884	3
1.34323	3
1.78289	3
1.62379	3
2.12155	3
1.35978	3
1.94694	3
1.76366	3
1.9307	3
1.94967	3
1.62194	3
1.68788	3
0.884847	3
2.592	3
2.35758	3
1.11574	3
0.713117	3
1.98271	3
1.72336	3
2.45855	3
2.04149	3
2.33922	3
1.64367	3
2.00153	3
1.84833	3
1.6945	3
2.04541	3
1.50431	3
1.26585	3
1.94868	3
1.87299	3
1.61886	3
1.60286	3
2.00365	3
0.365705	3
2.08077	3
1.80835	3
1.53471	3
1.68672	3
1.01781	3
1.93806	3
1.09885	3
1.33441	3
0.644209	3
1.67013	3
2.18102	3
0.867651	3
1.57195	3
2.48784	3
1.11846	3
2.17652	3
0.942506	3
2.04794	3
0.78855	3
1.64941	3
1.22522	3
1.68006	3
1.91325	3
2.21277	3
1.3976	3
1.19894	3
1.63676	3
-0.0125	3
0.376989	3
1.90641	3
2.13811	3
0.929405	3
1.51606	3
0.923213	3
1.51847	3
1.343	3
1.8959	3
-0.00808	3
0.551189	3
1.47426	3
1.38419	3
1.75591	3
1.64244	3

## Sheet: Fig2B
Group	Median	Q1 (25th Percentile)	Q3 (75th Percentile)	Lower Whisker	Upper Whisker	Outliers
Placebo	1.2469	0.87615	1.19463	-0.1844	2.4777	[2.938, 2.9749, 3.4505, 3.1771000000000003]
20mg	1.27645	0.929375	1.2257	-0.0686	2.6187	[2.9102, 2.742, 2.8706, 3.2030000000000003, 2.8773, 2.7859000000000003, 2.7118]
50mg	1.2153	0.8385	1.16224	-0.0932	2.5816	[3.2179, 3.3344, 2.883, 2.9213]

## Sheet: Fig3A
time_point	PPMCategory	Treatment_Information	mean_Amyloid_Beta	se_Amyloid_Beta
1	Slow	LY3314814-20mg	79.2012	4.39413
52	Slow	LY3314814-20mg	75.3207	5.5698
104	Slow	LY3314814-20mg	70.6799	4.914
1	Slow	LY3314814-50mg	74.41	4.38612
52	Slow	LY3314814-50mg	68.0301	4.57055
104	Slow	LY3314814-50mg	61.6556	3.78588
1	Slow	Placebo	79.0666	3.47726
52	Slow	Placebo	80.9689	3.15055
104	Slow	Placebo	82.3855	4.19002
1	Rapid	LY3314814-20mg	114.943	3.11873
52	Rapid	LY3314814-20mg	92.0409	3.38747
104	Rapid	LY3314814-20mg	93.2764	3.45314
1	Rapid	LY3314814-50mg	116.621	3.50762
52	Rapid	LY3314814-50mg	110.165	4.23439
104	Rapid	LY3314814-50mg	91.0716	3.44662
1	Rapid	Placebo	111.59	3.79502
52	Rapid	Placebo	111.171	3.33161
104	Rapid	Placebo	107.822	3.97009
1	All Progressive	LY3314814-20mg	104.953	2.85113
52	All Progressive	LY3314814-20mg	87.2637	2.92684
104	All Progressive	LY3314814-20mg	87.022	2.94222
1	All Progressive	LY3314814-50mg	99.7364	3.26221
52	All Progressive	LY3314814-50mg	92.4238	3.57572
104	All Progressive	LY3314814-50mg	79.5478	2.83885
1	All Progressive	Placebo	101.369	3.09278
52	All Progressive	Placebo	102.542	2.74659
104	All Progressive	Placebo	99.6459	3.17169

## Sheet: Fig3B
Treatment_Information_1	Median	Q1	Q3	Lower_Whisker	Upper_Whisker	Outliers	PPMCategory
LY3314814-20mg	-1.89024	-22.2694	7.72832	-67.266	32.1341	-69.3482	Slow
LY3314814-50mg	-15.9292	-24.1104	-7.40344	-49.1709	17.657	34.02432;-54.52161	Slow
Placebo	5.34584	-9.05248	15.1219	-45.3141	51.3835	-48.2405;56.4315400000001	Slow
LY3314814-20mg	-22.6829	-47.4332	-1.41768	-110.047	51.9619		Rapid
LY3314814-50mg	-27.1722	-45.9072	-6.81274	-104.549	21.5409	-104.613	Rapid
Placebo	-5.0111	-19.7737	10.5391	-60.1136	48.0239		Rapid
LY3314814-20mg	-17.0417	-43.702	0.713763	-110.047	51.9619		All Progressive
LY3314814-50mg	-20.0247	-31.5631	-7.18685	-68.1274	29.3775	-71.19904;34.02432;-70.82493;-104.61297	All Progressive
Placebo	-3.37683	-17.8687	12.2767	-60.1136	56.4315		All Progressive

## Sheet: Fig4A
time_point	PPMCategory	Treatment_Information	mean_CDR_SOB	se_CDR_SOB
1	Slow	LY3314814-20mg	3.41729	0.125177
52	Slow	LY3314814-20mg	4.16364	0.209462
104	Slow	LY3314814-20mg	5.43056	0.666414
1	Slow	LY3314814-50mg	3.43125	0.123138
52	Slow	LY3314814-50mg	4.15942	0.198241
104	Slow	LY3314814-50mg	4.58537	0.370358
1	Slow	Placebo	3.28521	0.105937
52	Slow	Placebo	4.23333	0.235573
104	Slow	Placebo	5.81915	0.48674
1	Rapid	LY3314814-20mg	3.90415	0.0848529
52	Rapid	LY3314814-20mg	5.17963	0.15141
104	Rapid	LY3314814-20mg	6.78788	0.340605
1	Rapid	LY3314814-50mg	3.84354	0.090646
52	Rapid	LY3314814-50mg	4.9749	0.153619
104	Rapid	LY3314814-50mg	6.9507	0.397319
1	Rapid	Placebo	4.01763	0.0884519
52	Rapid	Placebo	5.05576	0.138163
104	Rapid	Placebo	6.78889	0.353242
1	All Progressive	LY3314814-20mg	3.75897	0.0709947
52	All Progressive	LY3314814-20mg	4.88553	0.125595
104	All Progressive	LY3314814-20mg	6.42593	0.309582
1	All Progressive	LY3314814-50mg	3.69824	0.073504
52	All Progressive	LY3314814-50mg	4.67639	0.12297
104	All Progressive	LY3314814-50mg	6.08482	0.304797
1	All Progressive	Placebo	3.78855	0.0709814
52	All Progressive	Placebo	4.80206	0.121409
104	All Progressive	Placebo	6.4562	0.287564

## Sheet: Fig4B
Treatment_Information_1	Median	Q1	Q3	Lower_Whisker	Upper_Whisker	Outliers	PPMCategory
LY3314814-20mg	0.5	0	2.625	-2.5	6.5625	7;7.5;7;12.5;10	Slow
LY3314814-50mg	0.5	-0.5	2.5	-3.5	5.5		Slow
Placebo	1.5	0.25	4	-1.5	9.625	10	Slow
LY3314814-20mg	2	0.5	5	-1.5	10.5		Rapid
LY3314814-50mg	2	1	4.5	-2.5	9.75	12.5;10.5	Rapid
Placebo	2	0.5	3.875	-1	8.9375	9;10;10;10;12;11.5	Rapid
LY3314814-20mg	1.5	0.5	4.5	-2.5	10.5	12.5	All Progressive
LY3314814-50mg	1.75	0.5	3.5	-3.5	8	12.5;9;10.5	All Progressive
Placebo	2	0.5	4	-1.5	9.25	10;10;10;10;12;11.5	All Progressive

## Sheet: Fig5
	Slow-Slow	Slow-Rapid	Rapid-Slow	Rapid-Rapid
LY3314814-20mg	55.6	44.4	4.2	95.8
LY3314814-50mg	66.7	33.3	3.8	96.2
Placebo	40	60	1.5	98.5

## Sheet: Fig6
sample_size	power	group
10	0.192897	Slow
20	0.353686	Slow
30	0.49898	Slow
40	0.621682	Slow
50	0.720477	Slow
60	0.79723	Slow
70	0.85521	Slow
80	0.898022	Slow
90	0.929039	Slow
100	0.951152	Slow
110	0.966697	Slow
120	0.977493	Slow
130	0.984909	Slow
140	0.989955	Slow
150	0.993359	Slow
160	0.995636	Slow
170	0.997149	Slow
180	0.998147	Slow
190	0.998802	Slow
200	0.999229	Slow
210	0.999506	Slow
220	0.999685	Slow
230	0.999799	Slow
240	0.999873	Slow
250	0.99992	Slow
260	0.99995	Slow
270	0.999968	Slow
280	0.99998	Slow
290	0.999988	Slow
300	0.999992	Slow
310	0.999995	Slow
320	0.999997	Slow
330	0.999998	Slow
340	0.999999	Slow
350	0.999999	Slow
360	1	Slow
370	1	Slow
380	1	Slow
390	1	Slow
400	1	Slow
410	1	Slow
420	1	Slow
430	1	Slow
440	1	Slow
450	1	Slow
460	1	Slow
470	1	Slow
480	1	Slow
490	1	Slow
500	1	Slow
510	1	Slow
520	1	Slow
530	1	Slow
540	1	Slow
550	1	Slow
560	1	Slow
570	1	Slow
580	1	Slow
590	1	Slow
600	1	Slow
610	1	Slow
620	1	Slow
630	1	Slow
640	1	Slow
650	1	Slow
660	1	Slow
670	1	Slow
680	1	Slow
690	1	Slow
700	1	Slow
710	1	Slow
720	1	Slow
730	1	Slow
740	1	Slow
750	1	Slow
760	1	Slow
770	1	Slow
780	1	Slow
790	1	Slow
800	1	Slow
810	1	Slow
820	1	Slow
830	1	Slow
840	1	Slow
850	1	Slow
860	1	Slow
870	1	Slow
880	1	Slow
890	1	Slow
900	1	Slow
910	1	Slow
920	1	Slow
930	1	Slow
940	1	Slow
950	1	Slow
960	1	Slow
970	1	Slow
980	1	Slow
990	1	Slow
1000	1	Slow
1010	1	Slow
1020	1	Slow
1030	1	Slow
1040	1	Slow
1050	1	Slow
1060	1	Slow
1070	1	Slow
1080	1	Slow
1090	1	Slow
1100	1	Slow
1110	1	Slow
1120	1	Slow
1130	1	Slow
1140	1	Slow
1150	1	Slow
1160	1	Slow
1170	1	Slow
1180	1	Slow
1190	1	Slow
1200	1	Slow
1210	1	Slow
1220	1	Slow
1230	1	Slow
1240	1	Slow
1250	1	Slow
1260	1	Slow
1270	1	Slow
1280	1	Slow
1290	1	Slow
1300	1	Slow
1310	1	Slow
1320	1	Slow
1330	1	Slow
1340	1	Slow
1350	1	Slow
1360	1	Slow
1370	1	Slow
1380	1	Slow
1390	1	Slow
1400	1	Slow
1410	1	Slow
1420	1	Slow
1430	1	Slow
1440	1	Slow
1450	1	Slow
1460	1	Slow
1470	1	Slow
1480	1	Slow
1490	1	Slow
1500	1	Slow
10	0.0612706	All Progressive
20	0.0740152	All Progressive
30	0.0868878	All Progressive
40	0.0998866	All Progressive
50	0.112997	All Progressive
60	0.126201	All Progressive
70	0.139484	All Progressive
80	0.15283	All Progressive
90	0.166223	All Progressive
100	0.179648	All Progressive
110	0.193092	All Progressive
120	0.206542	All Progressive
130	0.219985	All Progressive
140	0.233408	All Progressive
150	0.246801	All Progressive
160	0.260153	All Progressive
170	0.273454	All Progressive
180	0.286694	All Progressive
190	0.299864	All Progressive
200	0.312956	All Progressive
210	0.325962	All Progressive
220	0.338874	All Progressive
230	0.351685	All Progressive
240	0.364388	All Progressive
250	0.376979	All Progressive
260	0.38945	All Progressive
270	0.401797	All Progressive
280	0.414015	All Progressive
290	0.4261	All Progressive
300	0.438046	All Progressive
310	0.449851	All Progressive
320	0.461512	All Progressive
330	0.473024	All Progressive
340	0.484386	All Progressive
350	0.495595	All Progressive
360	0.506648	All Progressive
370	0.517544	All Progressive
380	0.52828	All Progressive
390	0.538857	All Progressive
400	0.549272	All Progressive
410	0.559524	All Progressive
420	0.569613	All Progressive
430	0.579538	All Progressive
440	0.589299	All Progressive
450	0.598896	All Progressive
460	0.608328	All Progressive
470	0.617596	All Progressive
480	0.6267	All Progressive
490	0.63564	All Progressive
500	0.644417	All Progressive
510	0.653033	All Progressive
520	0.661486	All Progressive
530	0.66978	All Progressive
540	0.677914	All Progressive
550	0.68589	All Progressive
560	0.693709	All Progressive
570	0.701372	All Progressive
580	0.708881	All Progressive
590	0.716237	All Progressive
600	0.723442	All Progressive
610	0.730497	All Progressive
620	0.737405	All Progressive
630	0.744166	All Progressive
640	0.750783	All Progressive
650	0.757257	All Progressive
660	0.763591	All Progressive
670	0.769785	All Progressive
680	0.775843	All Progressive
690	0.781766	All Progressive
700	0.787555	All Progressive
710	0.793214	All Progressive
720	0.798744	All Progressive
730	0.804146	All Progressive
740	0.809424	All Progressive
750	0.814579	All Progressive
760	0.819612	All Progressive
770	0.824528	All Progressive
780	0.829326	All Progressive
790	0.834009	All Progressive
800	0.83858	All Progressive
810	0.843041	All Progressive
820	0.847392	All Progressive
830	0.851638	All Progressive
840	0.855778	All Progressive
850	0.859816	All Progressive
860	0.863754	All Progressive
870	0.867593	All Progressive
880	0.871335	All Progressive
890	0.874983	All Progressive
900	0.878538	All Progressive
910	0.882003	All Progressive
920	0.885378	All Progressive
930	0.888666	All Progressive
940	0.89187	All Progressive
950	0.894989	All Progressive
960	0.898028	All Progressive
970	0.900986	All Progressive
980	0.903866	All Progressive
990	0.906671	All Progressive
1000	0.9094	All Progressive
1010	0.912057	All Progressive
1020	0.914642	All Progressive
1030	0.917158	All Progressive
1040	0.919606	All Progressive
1050	0.921988	All Progressive
1060	0.924304	All Progressive
1070	0.926557	All Progressive
1080	0.928749	All Progressive
1090	0.93088	All Progressive
1100	0.932952	All Progressive
1110	0.934967	All Progressive
1120	0.936926	All Progressive
1130	0.93883	All Progressive
1140	0.940681	All Progressive
1150	0.942479	All Progressive
1160	0.944227	All Progressive
1170	0.945926	All Progressive
1180	0.947576	All Progressive
1190	0.94918	All Progressive
1200	0.950737	All Progressive
1210	0.95225	All Progressive
1220	0.95372	All Progressive
1230	0.955147	All Progressive
1240	0.956533	All Progressive
1250	0.957879	All Progressive
1260	0.959186	All Progressive
1270	0.960455	All Progressive
1280	0.961686	All Progressive
1290	0.962882	All Progressive
1300	0.964042	All Progressive
1310	0.965168	All Progressive
1320	0.966261	All Progressive
1330	0.967322	All Progressive
1340	0.968351	All Progressive
1350	0.96935	All Progressive
1360	0.970319	All Progressive
1370	0.971258	All Progressive
1380	0.97217	All Progressive
1390	0.973054	All Progressive
1400	0.973912	All Progressive
1410	0.974744	All Progressive
1420	0.97555	All Progressive
1430	0.976332	All Progressive
1440	0.977091	All Progressive
1450	0.977826	All Progressive
1460	0.978539	All Progressive
1470	0.97923	All Progressive
1480	0.979899	All Progressive
1490	0.980549	All Progressive
1500	0.981178	All Progressive

## Sheet: FigS1A
time_point	PPMCategory	Treatment_Information	mean_ADAS	se_ADAS
1	Slow	LY3314814-20mg	27.3534	0.745549
52	Slow	LY3314814-20mg	30.3909	0.974409
104	Slow	LY3314814-20mg	35.9697	2.66483
1	Slow	LY3314814-50mg	26.6	0.652957
52	Slow	LY3314814-50mg	29.7299	0.929197
104	Slow	LY3314814-50mg	31.5526	1.69414
1	Slow	Placebo	26.1056	0.664143
52	Slow	Placebo	28.4132	0.861294
104	Slow	Placebo	34.1395	2.07222
1	Rapid	LY3314814-20mg	29.4505	0.416265
52	Rapid	LY3314814-20mg	34.5201	0.586814
104	Rapid	LY3314814-20mg	40.8046	1.59614
1	Rapid	LY3314814-50mg	28.3493	0.476046
52	Rapid	LY3314814-50mg	33.45	0.663995
104	Rapid	LY3314814-50mg	40.5373	1.51165
1	Rapid	Placebo	29.5563	0.438321
52	Rapid	Placebo	34.1593	0.602877
104	Rapid	Placebo	39.4943	1.51195
1	All Progressive	LY3314814-20mg	28.8251	0.369454
52	All Progressive	LY3314814-20mg	33.3342	0.511586
104	All Progressive	LY3314814-20mg	39.475	1.3781
1	All Progressive	LY3314814-50mg	27.7301	0.386292
52	All Progressive	LY3314814-50mg	32.0981	0.548094
104	All Progressive	LY3314814-50mg	37.2857	1.21413
1	All Progressive	Placebo	28.4746	0.37318
52	All Progressive	Placebo	32.3811	0.511705
104	All Progressive	Placebo	37.7231	1.23756

## Sheet: FigS1B
Treatment_Information_1	Median	Q1	Q3	Lower_Whisker	Upper_Whisker	Outliers	PPMCategory
LY3314814-20mg	7	4	11	-5	21.5	26;23;31	Slow
LY3314814-50mg	6	2.25	11.5	-9	25.375	26;29	Slow
Placebo	7	1.5	12.5	-11	29	41	Slow
LY3314814-20mg	9	3	14	-10	30.5	37;39;31;33;42;45	Rapid
LY3314814-50mg	11	5	17	-4	35	38;40;39	Rapid
Placebo	9	2	16.5	-7	38.25	40	Rapid
LY3314814-20mg	9	3	14	-10	30.5	37;39;31;33;42;31;45	All Progressive
LY3314814-50mg	8	4	16	-9	34	38;40;39	All Progressive
Placebo	9	2	15	-11	34.5	41;35;40	All Progressive
